# Supplementary material for: Extracting seizure frequency from epilepsy clinic notes: a machine reading approach to natural language processing
Source: J Am Med Inform Assoc. 2022 Feb 22;29(5):873–81. doi: 10.1093/jamia/ocac018 (PMC9006692; doi:10.1093/jamia/ocac018)
Supplement: ocac018_supplementary_data [file ocac018_supplementary_data.zip]

Archive with 6 entries (6 files):
- Official_Inception_Annotation_Protocol_Jun182021.pdf
- Revised Supplement Clean Copy.docx
- Supplemental_Figure_1.pdf
- Supplemental_Figure_2.pdf
- Supplemental_Figure_3.pdf
- Supplemental_Figure_4.pdf
